# Supplementary material for: Unveiling the causal effects of gut microbiome on trimethylamine N-oxide: evidence from Mendelian randomization
Source: Front Microbiol. 2024 Oct 25;15:1465455. doi: 10.3389/fmicb.2024.1465455 (PMC11545679; doi:10.3389/fmicb.2024.1465455)
Supplement: Supplementary file 1 [file Table_1.XLSX]

## Sheet: Supplementary Table S1
Supplementary Table S1.1 Information of identified SNPs in exposure (Phylum Pseudomonadota) and outcomes (TMAO).
	Exposure (Phylum Pseudomonadota)						Outcome (TMAO)
SNP	EA	OA	β	SE	p value		Samplesize	β	SE	p value
rs10943378	A	G	0.0932157	0.0205589	5.79e-06		291	-0.0354	0.0255	0.1647
rs12598268	T	C	-0.160888	0.0324225	6.97e-07		291	-0.0282	0.0358	0.4302
rs12661131	T	C	0.122143	0.0266441	4.56e-06		291	0.0316	0.0327	0.3346
rs1447497	T	C	0.0901888	0.0195661	4.04e-06		291	0.0298	0.022	0.1759
rs2004833	T	G	0.078305	0.0169375	3.78e-06		291	0.0215	0.021	0.3057
rs28431837	A	G	0.102889	0.0205544	5.57e-07		291	0.0517	0.0253	0.04101
rs35223586	G	A	-0.0792222	0.0175504	6.36e-06		291	-0.0172	0.0205	0.4006
rs68010592	G	A	-0.121611	0.0269624	6.47e-06		291	-0.0181	0.0299	0.5434
rs73232724	T	C	0.16743	0.0367396	5.18e-06		291	0.0391	0.0455	0.3895
rs79965903	G	A	0.138401	0.031028	8.18e-06		291	0.0501	0.0379	0.1855
rs857127	G	T	0.0749198	0.0165775	6.2e-06		291	-0.0098	0.019	0.604
SNP, single nucleotide polymorphism; EA, effect allele; OA, other allele; SE, standard errors; TMAO, Trimethylamine n-oxidea.
Supplementary Table S1.2 Information of identified SNPs in exposure (Family Sutterellaceae) and outcomes (TMAO).
	Exposure (Family Sutterellaceae)						Outcome (TMAO)
SNP	EA	OA	β	SE	p value		Samplesize	β	SE	p value
rs11113910	A	C	-0.111451	0.023851	2.97e-06		291	-0.027	0.0321	0.3994
rs1420536	G	A	0.0738342	0.0165908	8.57e-06		291	0.0058	0.0186	0.753701
rs2004833	T	G	0.0767079	0.0170252	6.62e-06		291	0.0215	0.021	0.3057
rs2834333	A	C	-0.0822713	0.0162658	4.24e-07		291	0.0256	0.0199	0.1973
rs28517505	A	G	0.0784057	0.0175998	8.39e-06		291	0.0108	0.0202	0.5909
rs59033852	C	T	-0.159079	0.0340677	3.02e-06		291	-0.0201	0.0397	0.6133
rs74034215	C	T	0.130627	0.026673	9.71e-07		291	0.0606	0.0328	0.0647799
rs76883601	C	T	0.136403	0.0295783	4e-06		291	0.0228	0.0393	0.5623
rs9673456	G	T	-0.0822555	0.016948	1.21e-06		291	-0.0343	0.0201	0.0878901
SNP, single nucleotide polymorphism; EA, effect allele; OA, other allele; SE, standard errors; TMAO, Trimethylamine n-oxidea.
Supplementary Table S1.3 Information of identified SNPs in exposure (Species Bilophila wadsworthia) and outcomes (TMAO).
	Exposure (Species Bilophila wadsworthia)						Outcome (TMAO)
SNP	EA	OA	β	SE	p value		Samplesize	β	SE	p value
rs10276776	A	G	0.207054	0.0413744	5.6e-07		291	-0.0712	0.0381	0.0615602
rs11768363	C	T	-0.0938038	0.02019	3.38e-06		291	0.0429	0.0211	0.0417503
rs12724599	T	C	0.092649	0.0205377	6.45e-06		291	-0.0201	0.023	0.3811
rs1688043	T	C	0.158759	0.0358258	9.36e-06		291	0.0452	0.0414	0.2744
rs34196897	A	G	0.192718	0.042692	6.36e-06		291	-0.0195	0.0459	0.6703
rs35334318	C	G	0.14498	0.0320708	6.17e-06		291	-0.0474	0.0363	0.1919
rs6852392	T	C	0.0834404	0.0187833	8.9e-06		291	0.0042	0.0201	0.8339
SNP, single nucleotide polymorphism; EA, effect allele; OA, other allele; SE, standard errors; TMAO, Trimethylamine n-oxidea.
Supplementary Table S1.4 Information of identified SNPs in exposure (Species Bacteroides finegoldii) and outcomes (TMAO).
	Exposure (Species Bacteroides finegoldii)						Outcome (TMAO)
SNP	EA	OA	β	SE	p value		Samplesize	β	SE	p value
rs10215754	A	T	-0.281229	0.0607097	3.62e-06		291	0.0146	0.0387	0.7069
rs10744662	A	G	-0.156201	0.0327887	1.9e-06		291	-0.0205	0.0203	0.312
rs10970830	A	G	-0.239556	0.0474534	4.46e-07		291	-0.0503	0.0279	0.0711492
rs111426764	C	T	0.26676	0.0594674	7.26e-06		291	-0.0283	0.043	0.5104
rs116556966	G	T	-0.34057	0.0759125	7.25e-06		291	-0.0322	0.042	0.4432
rs11773071	C	A	0.302229	0.0654044	3.82e-06		291	-0.0687	0.0418	0.0997907
rs12889912	T	C	0.305615	0.0686014	8.39e-06		291	0.0122	0.0366	0.738501
rs1430034	A	C	0.159836	0.0359588	8.79e-06		291	0.0208	0.0217	0.336
rs2393782	G	C	-0.251445	0.0521962	1.46e-06		291	-0.0319	0.0288	0.269
rs2717057	T	C	0.154812	0.0342997	6.38e-06		291	-0.0035	0.0224	0.8768
rs4809943	T	A	0.227713	0.050323	6.04e-06		291	0.0349	0.0303	0.2492
rs496238	T	C	-0.172436	0.0338549	3.52e-07		291	-0.0123	0.021	0.5581
rs58346872	G	T	0.284244	0.0632075	6.89e-06		291	0.0078	0.0301	0.7949
rs58668331	C	G	0.185454	0.0394933	2.66e-06		291	0.0129	0.0225	0.5657
rs62210593	T	C	-0.148033	0.0328515	6.6e-06		291	0.008	0.0196	0.6846
rs66535021	C	T	-0.188592	0.038093	7.39e-07		291	-0.0205	0.0219	0.35
rs73188646	T	C	-0.362916	0.0769855	2.43e-06		291	-0.0104	0.0476	0.8274
rs74904967	A	G	-0.230223	0.0518088	8.84e-06		291	-0.0547	0.0321	0.0885299
SNP, single nucleotide polymorphism; EA, effect allele; OA, other allele; SE, standard errors; TMAO, Trimethylamine n-oxidea.
Supplementary Table S1.5 Information of identified SNPs in exposure (Species Bacteroides uniformis) and outcomes (TMAO).
	Exposure (Species Bacteroides uniformis)						Outcome (TMAO)
SNP	EA	OA	β	SE	p value		Samplesize	β	SE	p value
rs11170859	C	T	-0.106241	0.0233689	5.46e-06		291	-0.0278	0.0282	0.3248
rs12209689	T	C	-0.117475	0.0251846	3.09e-06		291	-0.0576	0.0278	0.0381601
rs140675300	G	C	0.156692	0.0341991	4.61e-06		291	0.0145	0.0481	0.7627
rs140914801	A	G	0.11295	0.0255679	9.98e-06		291	0.0605	0.0329	0.0661196
rs1865283	G	A	0.0798486	0.0174522	4.76e-06		291	-0.009	0.0219	0.679599
rs61960721	T	G	0.0811147	0.0177843	5.09e-06		291	-0.0015	0.0217	0.943
rs6694880	G	C	0.0794256	0.0179132	9.25e-06		291	-0.0021	0.0209	0.9198
rs78786599	T	C	-0.144601	0.0327133	9.86e-06		291	-0.0843	0.0388	0.0297098
SNP, single nucleotide polymorphism; EA, effect allele; OA, other allele; SE, standard errors; TMAO, Trimethylamine n-oxidea.
Supplementary Table S1.6 Information of identified SNPs in exposure (Species Bacteroides thetaiotaomicron) and outcomes (TMAO).
	Exposure (Species Bacteroides thetaiotaomicron)						Outcome (TMAO)
SNP	EA	OA	β	SE	p value		Samplesize	β	SE	p value
rs10144174	A	T	-0.0936504	0.0208602	7.14e-06		291	0.0427	0.021	0.0425402
rs12938892	G	A	-0.095204	0.0208389	4.91e-06		291	0.0202	0.0216	0.349
rs1811207	G	A	-0.117849	0.0249058	2.23e-06		291	0.0123	0.0267	0.644
rs4405810	T	C	-0.0909832	0.0197315	4.01e-06		291	0.0447	0.0216	0.0383098
rs62199113	T	A	0.107775	0.021175	3.59e-07		291	0.0204	0.0221	0.3542
rs72833501	T	C	0.190637	0.0391636	1.13e-06		291	-0.0302	0.0394	0.4443
rs74500162	C	T	0.15339	0.0326079	2.55e-06		291	-0.02	0.0311	0.5205
rs77761288	A	G	-0.178567	0.0360015	7.05e-07		291	0.0688	0.0363	0.0581996
SNP, single nucleotide polymorphism; EA, effect allele; OA, other allele; SE, standard errors; TMAO, Trimethylamine n-oxidea.

## Sheet: Supplementary Table S2
Supplementary Table S2 The horizontal pleiotropy results of MR-Egger intercept analysis.
Exposure	Outcome	Egger_intercept	SE	p value
Phylum Pseudomonadota	TMAO	-0.0230606	0.0302485	0.465349
Family Sutterellaceae	TMAO	-0.0207934	0.0322133	0.539183
Species Bilophila wadsworthia	TMAO	0.00173645	0.0364215	0.96382
Species Bacteroides finegoldii	TMAO	0.0118004	0.0237586	0.626171
Species Bacteroides uniformis	TMAO	-0.086297	0.0414492	0.0825068
Species Bacteroides thetaiotaomicron	TMAO	-0.0134075	0.0386299	0.740384
SE, standard errors; TMAO, Trimethylamine n-oxidea.

## Sheet: Supplementary Table S3
Supplementary Table S3 The heterogeneity results of Cochran's Q test.
Exposure	Outcome	Method	Q	Q_df	Q_p val
Phylum Pseudomonadota	TMAO	MR Egger	7.92973	9	0.541243
Phylum Pseudomonadota	TMAO	Inverse variance weighted	8.51093	10	0.579058
Family Sutterellaceae	TMAO	MR Egger	6.33514	7	0.501206
Family Sutterellaceae	TMAO	Inverse variance weighted	6.7518	8	0.563633
Species Bilophila wadsworthia	TMAO	MR Egger	6.86743	5	0.230688
Species Bilophila wadsworthia	TMAO	Inverse variance weighted	6.87055	6	0.332985
Species Bacteroides finegoldii	TMAO	MR Egger	11.9851	16	0.745007
Species Bacteroides finegoldii	TMAO	Inverse variance weighted	12.2318	17	0.785905
Species Bacteroides uniformis	TMAO	MR Egger	3.29404	6	0.77114
Species Bacteroides uniformis	TMAO	Inverse variance weighted	7.62874	7	0.366466
Species Bacteroides thetaiotaomicron	TMAO	MR Egger	7.42525	6	0.283302
Species Bacteroides thetaiotaomicron	TMAO	Inverse variance weighted	7.57433	7	0.371619
TMAO, Trimethylamine n-oxidea.
